# Supplementary material for: In Vitro Analysis of the Dynamic Role of the Bacterial Virulence Factors in Skin Wound Healing
Source: Int J Mol Sci. 2025 Oct 28;26(21):10472. doi: 10.3390/ijms262110472 (PMC12607956; doi:10.3390/ijms262110472)
Supplement: Supplementary file 1 [file ijms-26-10472-s001.zip]

Archive with 1 entries (1 files):
- ijms-3926071-supplementary.pdf
